# Supplementary material for: Neuroprotective and Anti-Inflammatory Effects of the Flavonoid-Enriched Fraction AF4 in a Mouse Model of Hypoxic-Ischemic Brain Injury
Source: PLoS One. 2012 Dec 12;7(12):e51324. doi: 10.1371/journal.pone.0051324 (PMC3520852; doi:10.1371/journal.pone.0051324)
Supplement: Table S1 — The Minimum Information for Publication of Quantitative Real-Time PCR Experiments (MIQE) guidelines. This table was adapted from MIQE guidelines (Bustin SA et al (2009) Clin Chem 55: 611–622). Our compliance to the MIQE guidelines is presented in column C. (E) Essential information and (D) desirable information. (XLS) [file pone.0051324.s001.xls]

## Sheet: Sheet1
ITEM TO CHECK	IMPORTANCE	CHECKLIST
EXPERIMENTAL DESIGN
Definition of experimental and control groups	E	Yes
Number within each group	E	Yes
Assay carried out by core lab or investigator's lab?	D	Investigator's Lab
Acknowledgement of authors' contributions	D	Yes
SAMPLE
Description	E	Yes; Methods
Volume/mass of sample processed	D	10 mg
Microdissection or macrodissection	E	Macrodissection
Processing procedure	E	Yes; Methods
If frozen - how and how quickly?	E	NA
If fixed - with what, how quickly?	E	Fixed with RNAlater® and immediately placed at -20 °C
Sample storage conditions and duration (especially for FFPE samples)	E	-80 °C for no more than two months
NUCLEIC ACID EXTRACTION
Procedure and/or instrumentation	E	Trizol
Name of kit and details of any modifications	E	Qiagen RNeasy® Lipid Tissue Mini Kit
Source of additional reagents used	D	NA
Details of DNase or RNAse treatment	E	Yes; Qiagen RNase-Free DNase Set
Contamination assessment (DNA or RNA)	E	Yes; UV Absorbance via Variable Plate Reader as well as Experion™ RNA StdSens Analysis Kit
Nucleic acid quantification	E	Yes
Instrument and method	E	Yes; UV absorbance on Synergy™ HT Multi-Mode Microplate Reader
Purity (A260/A280)	D	Yes; UV absorbance on Synergy™ HT Multi-Mode Microplate Reader
Yield	D	70-250 ng/ul
RNA integrity method/instrument	E	Yes; Experion™ RNA StdSens Analysis Kit
RIN/RQI or Cq of 3' and 5' transcripts	E	RQI; Supplementary Figure S1
Electrophoresis traces	D	Yes; Supplementary Figure S1
Inhibition testing (Cq dilutions, spike or other)	E	No
REVERSE TRANSCRIPTION
Complete reaction conditions	E	NA; One Step Reaction
Amount of RNA and reaction volume	E	NA
Priming oligonucleotide (if using GSP) and concentration	E	NA
Reverse transcriptase and concentration	E	NA
Temperature and time	E	NA
Manufacturer of reagents and catalogue numbers	D	NA
Cqs with and without RT	D	NA
Storage conditions of cDNA	D	NA
qPCR TARGET INFORMATION
If multiplex, efficiency and LOD of each assay.	E	NA
Sequence accession number	E	Yes; Methods
Location of amplicon	D	Yes; Supplementary Table S2
Amplicon length	E	Provided as context sequences; Supplementary Table S2
In silico specificity screen (BLAST, etc)	E	Not performed in investigator's lab
Pseudogenes, retropseudogenes or other homologs?	D	"
Sequence alignment	D	"
Secondary structure analysis of amplicon	D	"
Location of each primer by exon or intron (if applicable)	E	Not provided by authors
What splice variants are targeted?	E	Not provided by authors
qPCR OLIGONUCLEOTIDES
Primer sequences	E	Provided as context sequences; Supplementary Table S2
RTPrimerDB Identification Number	D	"
Probe sequences	D	"
Location and identity of any modifications	E	"
Manufacturer of oligonucleotides	D	"
Purification method	D	"
qPCR PROTOCOL
Complete reaction conditions	E	Yes; Methods
Reaction volume and amount of cDNA/DNA	E	Yes; Methods
Primer, (probe), Mg++ and dNTP concentrations	E	Primer (0.5 μM) Probe (0.25 μM); Mg++ (N/A) dNTP (dATP, dCTP, dGTP 1.2 mM each; dUTP 2.4 mM )
Polymerase identity and concentration	E	rTth DNA Polymerase (0.1 U/μL)
Buffer/kit identity and manufacturer	E	TaqMan® EZ Buffer
Exact chemical constitution of the buffer	D	Not provided by authors
Additives (SYBR Green I, DMSO, etc.)	E	NA
Manufacturer of plates/tubes and catalog number	D	Not provided by authors
Complete thermocycling parameters	E	Yes; Methods
Reaction setup (manual/robotic)	D	Manual
Manufacturer of qPCR instrument	E	Yes; Methods
qPCR VALIDATION
Evidence of optimisation (from gradients)	D	Not performed in investigator's lab
Specificity (gel, sequence, melt, or digest)	E	Validated by Taqman®;
For SYBR Green I, Cq of the NTC	E	NA; Taqman®
Standard curves with slope and y-intercept	E	Not performed in investigator's lab
PCR efficiency calculated from slope	E	"
Confidence interval for PCR efficiency or standard error	D	"
r2 of standard curve	E	"
Linear dynamic range	E	"
Cq variation at lower limit	E	"
Confidence intervals throughout range	D	"
Evidence for limit of detection	E	"
If multiplex, efficiency and LOD of each assay.	E	"
DATA ANALYSIS
qPCR analysis program (source, version)	E	MxPro QPCR Software v4.10
Cq method determination	E	Delta Delta Ct
Outlier identification and disposition	E	Yes
Results of NTCs	E	Yes; NTCs were negative
Justification of number and choice of reference genes	E	Yes; geNorm; Supplementary Figure S2
Description of normalisation method	E	Yes
Number and concordance of biological replicates	D	Yes; Methods
Number and stage (RT or qPCR) of technical replicates	E	Yes
Repeatability (intra-assay variation)	E	Yes; two replicates
Reproducibility (inter-assay variation, %CV)	D	NA
Power analysis	D	No
Statistical methods for result significance	E	Yes
Software (source, version)	E	Graphpad Prism v4.01
Cq or raw data submission using RDML	D	No
Table 1. MIQE checklist.
