# Supplementary material for: Neuroprotective and Anti-Inflammatory Effects of the Flavonoid-Enriched Fraction AF4 in a Mouse Model of Hypoxic-Ischemic Brain Injury
Source: PLoS One. 2012 Dec 12;7(12):e51324. doi: 10.1371/journal.pone.0051324 (PMC3520852; doi:10.1371/journal.pone.0051324)
Supplement: Table S2 — Context sequences for each primer/probe pair. TaqMan® Gene Expression Assays were provided by Applied Biosystems Inc. (Carlsbad, California). The supplier also provided the interrogated reference sequences as well as locations of the anchor nucleotide, and the amplicon lengths. Context sequences were calculated according to established guidelines (Bustin SA et al. (2011) Clin Chem 57: 919–921). In the listed context sequences, the anchor nucleotide is highlighted in bolded text. (XLSX) [file pone.0051324.s002.xlsx]

## Sheet: Sheet1
Gene name	Assay ID	Reference Sequence	Anchor Nucleotide Location	Amplicon length	Context Sequence
TNF-α	Mm00443258_m1	NM_013693.2	341	81	tc tgtctactga acttcggggt gatcggtccc caaagggatg agaagttccc aaatggcctc cctctcatca gttctatggc cca
IL-1β	Mm01336189_m1	NM_008361.3	55	63	catc tgggatcctc tccagccaag cttccttgtg caagtgtctg aagcagctat ggcaactgtt cctgaactca act
IL-6	Mm00446190_m1	NM_031168.1	237	78	cac atgttctctg ggaaatcgtg gaaatgagaa aagagttgtg caatggcaat tctgattgta tgaacaacga tgatgc
IκBα	Mm00477798_m1	NM_010907.2	457	70	ga cctggccttc ctcaacttcc agaacaacct gcagcagact ccactccact tggctgtgat caccaaccag ccagg
TLR2	Mm00442346_m1	NM_011905.3	340	69	ggtcagaaa acaacttacc gaaacctcag acaaagcgtc aaatctcaga ggatgctacg agctctttgg ctcttctg
TLR4	Mm00445273_m1	NM_021297.2	112	87	cc tggctaggac tctgatcatg gcactgttct tctcctgcct gacaccagga agcttgaatc cctgcataga ggtagttcct aatattacct accaa
Bcl-2	Mm00477631_m1	NM_009741.3	1989	85	tgaaccgg catctgcaca cctggatcca ggataacgga ggctgggatg cctttgtgga actatatggc cccagcatgc gacctctgtt tgatt
cIAP1	Mm00431811_m1	NM_007465.2	2118	90	tgct gaagatgaga gaagagaaga ggagaaggaa agacagactg aagagatggc atcaggtgac ttatcactga ttcggaagaa tagaatggcc ctctttcaa
cIAP2	Mm00431800_m1	NM_007464.3	350	61	tcattgctg gcgttcagag cctaggaagt gggctgcggt atcagcctag cagtaaaacc gaccagaagc catgcaca
XIAP	Mm00776505_m1	NM_009688.2	1251	144	caaga aatccagcca tggcagaata tgaagcacgg atcgttactt ttggaacatg gacatcctca gttaacaagg agcagcttgc aagagctgga ttttatgctt taggtgaagg cgataaagtg aagtgctttc actgtggagg agggctcacg gattggaagc caagtgaagacccttgggaa cagcatgcga agtggtaccc agggtg
EPO	Mm01202755_m1	NM_007942.2	490	59	tctacgtag cctcacttca ctgcttcggg tactgggagc tcagaaggaa ttgatgtcgc ctccagatac caccccac
β-Actin	Mm00607939_s1	NM_007393.3	1230	115	aagcagg agtacgatga gtccggcccc tccatcgtgc accgcaagtg cttctaggcg gactgttact gagctgcgtt ttacaccctt tctttgacaa aacctaactt gcgcagaaaa aaaaaaaata agagacaaca ttggcatggc tttgtt
